# Supplementary material for: Naegleria fowleri and Risk of Primary Amoebic Meningoencephalitis in a Changing Climate: A Scoping Review of Biomedical Literature
Source: Int J Environ Res Public Health. 2026 Jun 6;23(6):764. doi: 10.3390/ijerph23060764 (PMC13299504; doi:10.3390/ijerph23060764)
Supplement: Supplementary file 1 [file ijerph-23-00764-s001.zip]

Archive with 2 entries (2 files):
- ijerph-4328006-supplementary-Table S1.pdf
- ijerph-4328006-supplementary-Table S2.pdf
